# Supplementary material for: The moderating effect of perceived organizational support on presenteeism related to the inclusive leadership
Source: BMC Nurs. 2024 Feb 24;23:139. doi: 10.1186/s12912-024-01816-0 (PMC10894475; doi:10.1186/s12912-024-01816-0)
Supplement: Supplementary file 1 — Supplementary Material 1. [file 12912_2024_1816_MOESM1_ESM.xls]

## Sheet: Sheet1
Correlations among study variables.
Projects	Total presenteeism score	Emotional Support	Instrumental Support	Total score for organizational support	Openness	Availability	Accessibility	Total Inclusive Leadership Score
Total presenteeism score	1
Emotional Support	-0.275**	1
Instrumental Support	-0.316**	0.611**	1
Total score for organizational support	-0.310**	0.975**	0.772**	1
Openness	-0.280**	0.458**	0.608**	0.539**	1
Availability	-0.291**	0.475**	0.635**	0.560**	0.695**	1
Accessibility	-0.315**	0.364**	0.489**	0.430**	0.518**	0.631**	1
Total Inclusive Leadership Score	-0.333**	0.510**	0.680**	0.600**	0.873**	0.934**	0.757**	1
Note :*p <0.1. **p <0.01. ***p <0.001
